# Supplementary material for: Adaptogens in Long-Lasting Brain Fatigue: An Insight from Systems Biology and Network Pharmacology
Source: Pharmaceuticals (Basel). 2025 Feb 15;18(2):261. doi: 10.3390/ph18020261 (PMC12128733; doi:10.3390/ph18020261)
Supplement: Supplementary file 1 [file pharmaceuticals-18-00261-s001.zip]

Archive with 1 entries (1 files):
- pharmaceuticals-3470307-supplementary.pdf
